# Supplementary material for: Neutralizing Epitopes and Residues Mediating the Potential Antigenic Drift of the Hemagglutinin-Esterase Protein of Influenza C Virus
Source: Viruses. 2018 Aug 9;10(8):417. doi: 10.3390/v10080417 (PMC6116000; doi:10.3390/v10080417)
Supplement: Supplementary file 1 [file viruses-10-00417-s001.zip]

Archive with 2 entries (2 files):
- Figure S1.pdf
- Table S1.doc
